# Supplementary material for: Causal association of circulating immune cells and lymphoma: A Mendelian randomization study
Source: Open Med (Wars). 2024 Jul 15;19(1):20240984. doi: 10.1515/med-2024-0984 (PMC11249620; doi:10.1515/med-2024-0984)
Supplement: Supplementary Table 1 [file Supplementary-Table-1.xlsx]

## Sheet: HODGKIN
exposure	method	nsnp	pval	or	or_lci95	or_uci95	P_heter	P_FDR	P_pleiotropy	F val
B cell %lymphocyte	Inverse variance weighted	2	0.0274905	1.94173	1.07637	3.5028	0.373125	0.399943	-	62.7088
CCR2 on CD62L+ myeloid Dendritic Cell	Inverse variance weighted	3	0.031747	1.26612	1.02082	1.57035	0.45742	0.429417	0.530592	95.5698
	MR Egger	3	0.798678	0.869174	0.375285	2.01304	0.389846	0.967311
	Weighted median	3	0.0561758	1.28148	0.993485	1.65296		0.31869
	Weighted mode	3	0.581166	1.12803	0.785424	1.62009		0.991943
CD14 on CD14+ CD16+ monocyte	Inverse variance weighted	2	0.0018786	0.514164	0.338033	0.782067	0.319028	0.0770225	-	45.0661
CD14+ CD16- monocyte %monocyte	Inverse variance weighted	2	0.00573452	1.60424	1.14719	2.24339	0.981332	0.13362	-	192.284
CD14+ CD16+ monocyte %monocyte	Inverse variance weighted	3	0.0102304	0.758185	0.613779	0.936564	0.550877	0.170885	0.640681	299.479
	MR Egger	3	0.293758	0.689362	0.479735	0.990589	0.373602	0.967311
	Weighted median	3	0.0174488	0.7619	0.608862	0.953403		0.119707
	Weighted mode	3	0.13483	0.756128	0.604042	0.946505		0.692497
CD14+ CD16+ monocyte Absolute Count	Inverse variance weighted	3	0.0101671	0.741666	0.590509	0.931515	0.553927	0.170885	0.594234	247.225
	MR Egger	3	0.288908	0.652688	0.434069	0.981414	0.426204	0.967311
	Weighted median	3	0.0134121	0.742603	0.586554	0.940167		0.106935
	Weighted mode	3	0.123296	0.732669	0.578335	0.928188		0.692497
CD16+ monocyte %monocyte	Inverse variance weighted	2	0.00573684	0.619032	0.440485	0.869953	0.971482	0.13362	-	186.645
CD20 on CD24+ CD27+ B cell	Inverse variance weighted	5	0.0227214	0.661313	0.46333	0.943895	0.161453	0.341578	0.347427	62.2583
	MR Egger	5	0.219236	0.247493	0.0422688	1.44912	0.199972	0.967311
	Weighted median	5	0.0164197	0.654089	0.462423	0.925198		0.119123
	Weighted mode	5	0.0530843	0.599623	0.414682	0.867044		0.692497
CD20 on IgD- CD38- B cell	Inverse variance weighted	4	0.000583557	0.523773	0.36231	0.757192	0.380964	0.0526368	0.236093	50.5214
	MR Egger	4	0.263476	1789.93	0.129594	2.47222e+07	0.87484	0.967311
	Weighted median	4	0.00104021	0.489881	0.319792	0.750435		0.0328245
	Weighted mode	4	0.0527759	0.499902	0.323051	0.773568		0.692497
CD20 on IgD+ CD24+ B cell	Inverse variance weighted	2	0.0479155	0.543006	0.296509	0.994423	0.141088	0.480219	-	48.3482
CD20 on IgD+ CD38- B cell	Inverse variance weighted	4	0.0414335	0.62596	0.399018	0.981977	0.20534	0.467162	0.829506	43.1466
	MR Egger	4	0.983881	1.04979	0.0161075	68.4186	0.108283	0.983881
	Weighted median	4	0.250073	0.737557	0.439043	1.23904		0.784804
	Weighted mode	4	0.658086	0.831548	0.397254	1.74063		0.991943
CD20 on memory B cell	Inverse variance weighted	5	0.00726219	0.656134	0.482369	0.892495	0.47989	0.142402	0.473855	58.7637
	MR Egger	5	0.378525	0.134483	0.00296227	6.10529	0.420288	0.967311
	Weighted median	5	0.0327749	0.669907	0.463743	0.967724		0.193372
	Weighted mode	5	0.0390864	0.549969	0.373188	0.810493		0.692497
CD20 on unswitched memory B cell	Inverse variance weighted	4	0.0325788	0.582301	0.354627	0.956146	0.0970506	0.429417	0.84255	52.2772
	MR Egger	4	0.803993	0.0694617	6.46875e-10	7.45883e+06	0.0458895	0.967311
	Weighted median	4	0.0141934	0.591775	0.389094	0.900032		0.10736
	Weighted mode	4	0.0727276	0.571277	0.381457	0.855555		0.692497
CD24+ CD27+ B cell %lymphocyte	Inverse variance weighted	3	0.039077	1.67768	1.02626	2.74259	0.413034	0.45189	0.675445	47.9428
	MR Egger	3	0.791809	1.2345	0.365456	4.17011	0.245753	0.967311
	Weighted median	3	0.147427	1.56991	0.852835	2.8899		0.604041
	Weighted mode	3	0.341329	1.50573	0.787653	2.87847		0.991943
CD27 on CD24+ CD27+ B cell	Inverse variance weighted	10	6.69271e-05	1.35012	1.16488	1.56482	0.387735	0.0100614	0.457934	134.946
	MR Egger	10	0.0331456	1.50492	1.10183	2.05548	0.352561	0.967311
	Weighted median	10	0.000169135	1.37423	1.16443	1.62183		0.0269251
	Weighted mode	10	0.00664027	1.36918	1.14872	1.63195		0.53313
CD27 on IgD- CD38- B cell	Inverse variance weighted (multiplicative random effects)	7	0.045988	1.31038	1.00482	1.70887	0.0218888	0.480219	0.235991	120.292
	MR Egger	7	0.0872006	1.88638	1.04986	3.38942	0.0542195	0.967311
	Weighted median	7	0.0011127	1.44946	1.15957	1.81183		0.0328245
	Weighted mode	7	0.0143238	1.50577	1.19008	1.90519		0.53313
CD27 on IgD- CD38dim B cell	Inverse variance weighted	8	0.00592551	1.29568	1.07739	1.5582	0.0833178	0.13362	0.35882	169.542
	MR Egger	8	0.0594993	1.49961	1.0648	2.11196	0.0949621	0.967311
	Weighted median	8	0.000574694	1.34152	1.13492	1.58574		0.0328245
	Weighted mode	8	0.00813727	1.35443	1.15101	1.5938		0.53313
CD27 on IgD+ CD24+ B cell	Inverse variance weighted	6	0.0387125	1.28435	1.01307	1.62829	0.117898	0.45189	0.944943	150.129
	MR Egger	6	0.482631	1.3157	0.656218	2.63795	0.0669913	0.967311
	Weighted median	6	0.000700797	1.43386	1.16413	1.7661		0.0328245
	Weighted mode	6	0.0157511	1.43874	1.17942	1.75509		0.53313
CD27 on IgD+ CD38- unswitched memory B cell	Inverse variance weighted	5	0.00209854	1.2627	1.08831	1.46504	0.412222	0.0788701	0.753693	127.498
	MR Egger	5	0.332446	1.38525	0.796049	2.41055	0.283369	0.967311
	Weighted median	5	0.000648876	1.35622	1.13835	1.61578		0.0328245
	Weighted mode	5	0.0401887	1.36838	1.11438	1.68028		0.692497
CD27 on memory B cell	Inverse variance weighted	7	0.00183207	1.30689	1.1044	1.54649	0.677788	0.0770225	0.60877	128.43
	MR Egger	7	0.189543	1.50051	0.888463	2.5342	0.594246	0.967311
	Weighted median	7	0.000320008	1.43212	1.17767	1.74155		0.0314674
	Weighted mode	7	0.0155824	1.43343	1.16052	1.77053		0.53313
CD27 on switched memory B cell	Inverse variance weighted	10	1.78935e-05	1.33967	1.17212	1.53117	0.607569	0.00806998	0.212828	144.938
	MR Egger	10	0.0166163	1.63851	1.18896	2.25805	0.708404	0.967311
	Weighted median	10	0.000182543	1.37986	1.16571	1.63334		0.0269251
	Weighted mode	10	0.00553306	1.38382	1.16088	1.64958		0.53313
CD27 on unswitched memory B cell	Inverse variance weighted	11	0.00183635	1.34334	1.11569	1.61745	0.1973	0.0770225	0.899641	99.4612
	MR Egger	11	0.261675	1.30872	0.842575	2.03275	0.142476	0.967311
	Weighted median	11	0.00092109	1.44827	1.16334	1.80298		0.0328245
	Weighted mode	11	0.0159384	1.43563	1.12399	1.83369		0.53313
CD3 on CD28+ CD45RA- CD8+ T cell	Inverse variance weighted	4	0.033325	1.37023	1.0252	1.83138	0.218969	0.429417	0.589612	80.1282
	MR Egger	4	0.413932	2.23463	0.478731	10.4309	0.158759	0.967311
	Weighted median	4	0.0125899	1.41902	1.07795	1.86802		0.104168
	Weighted mode	4	0.103761	1.40924	1.05373	1.88469		0.692497
CD3 on CD4 regulatory T cell	Inverse variance weighted	3	0.03533	1.18741	1.01187	1.39341	0.414979	0.430644	0.416428	268.624
	MR Egger	3	0.320462	1.74827	0.95663	3.195	0.809655	0.967311
	Weighted median	3	0.0211712	1.21673	1.02979	1.43761		0.135772
	Weighted mode	3	0.159366	1.22541	1.022	1.4693		0.712317
CD3 on Effector Memory CD4+ T cell	Inverse variance weighted	2	0.0428415	1.24555	1.0071	1.54047	0.368321	0.471257	-	208.918
CD3 on HLA DR+ CD4+ T cell	Inverse variance weighted	2	0.0077675	1.39083	1.0909	1.77323	0.630662	0.145964	-	183.406
CD3 on secreting CD4 regulatory T cell	Inverse variance weighted	3	0.0347174	1.19101	1.01263	1.40081	0.421223	0.430644	0.414973	256.741
	MR Egger	3	0.318599	1.75887	0.960208	3.22182	0.912931	0.967311
	Weighted median	3	0.0231248	1.22311	1.02799	1.45526		0.145145
	Weighted mode	3	0.159203	1.22869	1.02242	1.47657		0.712317
CD33dim HLA DR+ CD11b- %CD33dim HLA DR+	Inverse variance weighted	3	0.00366585	1.23822	1.07201	1.4302	0.55706	0.105362	0.531887	136.583
	MR Egger	3	0.387584	1.75306	0.814079	3.77507	0.552986	0.967311
	Weighted median	3	0.00790202	1.23699	1.05733	1.44718		0.09883
	Weighted mode	3	0.0978139	1.30515	1.09401	1.55705		0.692497
CD33dim HLA DR+ CD11b+ %CD33dim HLA DR+	Inverse variance weighted	3	0.0037379	0.808607	0.700437	0.933481	0.547291	0.105362	0.52257	137.614
	MR Egger	3	0.386562	0.557366	0.251446	1.23548	0.561063	0.967311
	Weighted median	3	0.00843934	0.810005	0.692454	0.947511		0.09883
	Weighted mode	3	0.0950668	0.765436	0.643054	0.91111		0.692497
CD4+ CD8dim T cell %lymphocyte	Inverse variance weighted	3	0.00718326	0.702308	0.542788	0.90871	0.285616	0.142402	0.361165	124.215
	MR Egger	3	0.499455	1.92148	0.535377	6.89627	0.835324	0.967311
	Weighted median	3	0.00433987	0.666754	0.504665	0.880904		0.0753095
	Weighted mode	3	0.415747	0.848436	0.618299	1.16423		0.991943
CD40 on CD14- CD16+ monocyte	Inverse variance weighted	8	0.0438978	0.800631	0.644917	0.993942	0.0504228	0.471378	0.115826	117.238
	MR Egger	8	0.0489942	0.46382	0.251604	0.855031	0.1743	0.967311
	Weighted median	8	0.00858169	0.78813	0.659915	0.941257		0.09883
	Weighted mode	8	0.0377657	0.784866	0.651817	0.945073		0.692497
CD40 on CD14+ CD16- monocyte	Inverse variance weighted	3	0.00924222	0.757381	0.614384	0.933661	0.354944	0.16673	0.432107	136.215
	MR Egger	3	0.286803	0.528803	0.289049	0.967424	0.464697	0.967311
	Weighted median	3	0.0102199	0.744389	0.594242	0.932472		0.104168
	Weighted mode	3	0.0889089	0.718341	0.583774	0.883927		0.692497
CD40 on monocytes	Inverse variance weighted	4	0.00335821	0.768861	0.645003	0.916503	0.851291	0.105362	0.543876	144.658
	MR Egger	4	0.182695	0.679454	0.465764	0.991185	0.875045	0.967311
	Weighted median	4	0.00296525	0.753165	0.624715	0.908026		0.0574689
	Weighted mode	4	0.0671786	0.750444	0.614348	0.916688		0.692497
CD62L on CD62L+ Dendritic Cell	Inverse variance weighted	2	0.0476048	1.51522	1.00439	2.28586	0.890418	0.480219	-	43.201
CD64 on CD14- CD16+ monocyte	Inverse variance weighted	2	0.000841655	2.31648	1.41467	3.79317	0.772392	0.0632644	-	79.2515
CD8+ Natural Killer T Absolute Count	Inverse variance weighted	2	0.00438601	0.461522	0.271124	0.785627	0.36366	0.116358	-	81.6974
CX3CR1 on CD14+ CD16+ monocyte	Inverse variance weighted	3	0.0329911	1.27894	1.02007	1.60351	0.248844	0.429417	0.513269	165.871
	MR Egger	3	0.336357	1.65791	0.929762	2.9563	0.228705	0.967311
	Weighted median	3	0.0138623	1.28257	1.05195	1.56374		0.10736
	Weighted mode	3	0.101732	1.37933	1.1091	1.7154		0.692497
FSC-A on HLA DR+ Natural Killer	Inverse variance weighted	4	0.00180224	0.68794	0.543917	0.870099	0.455725	0.0770225	0.593332	123.423
	MR Egger	4	0.453899	0.790911	0.480336	1.3023	0.336481	0.967311
	Weighted median	4	0.00871044	0.71174	0.552051	0.91762		0.09883
	Weighted mode	4	0.0960911	0.700307	0.52337	0.937062		0.692497
HLA DR on myeloid Dendritic Cell	Inverse variance weighted	6	5.56449e-05	0.748141	0.649686	0.861516	0.296547	0.0100614	0.709435	204.739
	MR Egger	6	0.267622	0.796913	0.563937	1.12614	0.209401	0.967311
	Weighted median	6	0.000972313	0.777046	0.668878	0.902705		0.0328245
	Weighted mode	6	0.016265	0.776247	0.675131	0.892507		0.53313
HLA DR+ Natural Killer %CD3- lymphocyte	Inverse variance weighted	3	0.0023054	0.729583	0.595688	0.893573	0.468906	0.0799796	0.533383	323.777
	MR Egger	3	0.474495	0.82785	0.58821	1.16512	0.401365	0.967311
	Weighted median	3	0.00732011	0.745347	0.601278	0.923935		0.09883
	Weighted mode	3	0.109124	0.755339	0.619482	0.92099		0.692497
HLA DR+ Natural Killer Absolute Count	Inverse variance weighted	3	0.00663253	0.743362	0.600081	0.920855	0.738363	0.142402	0.969482	306.455
	MR Egger	3	0.461594	0.734476	0.429754	1.25527	0.436928	0.967311
	Weighted median	3	0.0116468	0.749862	0.599581	0.937811		0.104168
	Weighted mode	3	0.135905	0.748788	0.592828	0.945776		0.692497
IgD- CD27- B cell %lymphocyte	Inverse variance weighted	2	0.000474531	0.553037	0.396715	0.770954	0.989021	0.0526368	-	107.798
IgD+ CD24+ B cell %lymphocyte	Inverse variance weighted	2	0.0187094	2.06836	1.12856	3.79079	0.455126	0.290963	-	63.5921
Myeloid Dendritic Cell %Dendritic Cell	Inverse variance weighted	2	0.0120279	1.37273	1.07202	1.75777	0.760704	0.193736	-	312.292
SSC-A on HLA DR+ Natural Killer	Inverse variance weighted	3	0.00110949	0.668354	0.524606	0.851489	0.448268	0.0714831	0.558073	165.587
	MR Egger	3	0.523221	0.796681	0.49334	1.28654	0.33962	0.967311
	Weighted median	3	0.00295553	0.680584	0.528057	0.877167		0.0574689
	Weighted mode	3	0.128526	0.694321	0.522377	0.922863		0.692497
