# Supplementary material for: Causal association of circulating immune cells and lymphoma: A Mendelian randomization study
Source: Open Med (Wars). 2024 Jul 15;19(1):20240984. doi: 10.1515/med-2024-0984 (PMC11249620; doi:10.1515/med-2024-0984)
Supplement: Supplementary Table 2 [file Supplementary-Table-2.xlsx]

## Sheet: NONHODGKIN
exposure	method	nsnp	pval	or	or_lci95	or_uci95	P_heter	P_ple	P_FDR	F
CCR2 on myeloid Dendritic Cell	Inverse variance weighted	2	0.0341937	1.30213	1.01986	1.66251	0.50346	-	0.79772	123.405
CD24+ CD27+ B cell %B cell	Inverse variance weighted	3	0.00516242	0.654232	0.485951	0.880787	0.397658	0.623912	0.579481	35.6935
	MR Egger	3	0.799942	1.50142	0.129458	17.413	0.259365		0.96544
	Weighted median	3	0.0138332	0.648153	0.45891	0.915435			0.296586
	Weighted mode	3	0.276672	0.759331	0.527517	1.09301			0.662492
CD28- CD8+ T cell Absolute Count	Inverse variance weighted	3	0.0362639	1.76093	1.03686	2.99065	0.17368	0.333403	0.79772	49.809
	MR Egger	3	0.311563	1286.62	0.7301	2.26736e+06	0.478362		0.909897
	Weighted median	3	0.0266071	1.67272	1.0615	2.63588			0.421273
	Weighted mode	3	0.302876	1.39414	0.868199	2.2387			0.689699
CD3 on CD39+ secreting CD4 regulatory T cell	Inverse variance weighted	3	0.0472812	1.18638	1.00205	1.40462	0.652842	0.540851	0.79772	196.262
	MR Egger	3	0.408434	1.60076	0.803851	3.1877	0.777615		0.909897
	Weighted median	3	0.0389238	1.20694	1.00961	1.44284			0.502371
	Weighted mode	3	0.167763	1.21457	1.01503	1.45335			0.662492
CD3 on Effector Memory CD8+ T cell	Inverse variance weighted	3	0.0359718	1.28971	1.01679	1.63588	0.580161	0.487895	0.79772	81.3683
	MR Egger	3	0.353016	1.93417	0.868398	4.30796	0.92092		0.909897
	Weighted median	3	0.0467119	1.29572	1.00377	1.67258			0.502371
	Weighted mode	3	0.234391	1.2921	0.958712	1.74142			0.662492
CD40 on monocytes	Inverse variance weighted	4	0.0122117	1.23785	1.04758	1.46267	0.365089	0.59628	0.79772	144.658
	MR Egger	4	0.252033	1.38615	0.927692	2.07119	0.264553		0.909897
	Weighted median	4	0.00210325	1.30217	1.10049	1.54081			0.186273
	Weighted mode	4	0.0609478	1.29907	1.09055	1.54746			0.662492
CD45RA- CD28- CD8+ T cell %T cell	Inverse variance weighted	41	0.00216073	1.00342	1.00123	1.00561	0.549866	0.41994	0.32339	1662.52
	MR Egger	41	0.0963022	1.00258	0.999613	1.00556	0.535052		0.909897
	Weighted median	41	0.0107284	1.00423	1.00098	1.0075			0.261951
	Weighted mode	41	0.00825882	1.00387	1.00114	1.00661			0.662492
CD86 on granulocyte	Inverse variance weighted	2	0.0150727	2.35347	1.18024	4.69296	0.352657	-	0.79772	41.2636
HLA DR on CD14+ CD16+ monocyte	Inverse variance weighted	5	0.043237	1.15157	1.0043	1.32043	0.679656	0.271654	0.79772	200.096
	MR Egger	5	0.175252	1.72142	0.94266	3.14356	0.918729		0.909897
	Weighted median	5	0.0480081	1.1727	1.00139	1.37332			0.502371
	Weighted mode	5	0.0861383	1.23791	1.02921	1.48893			0.662492
HLA DR on CD33dim HLA DR+ CD11b+	Inverse variance weighted	4	0.00139212	1.26121	1.09391	1.45409	0.750405	0.786515	0.312531	94.2072
	MR Egger	4	0.530306	1.47869	0.533768	4.09639	0.572542		0.909897
	Weighted median	4	0.00294459	1.28264	1.08854	1.51134			0.186273
	Weighted mode	4	0.0607293	1.27784	1.08488	1.50511			0.662492
HLA DR on HLA DR+ Natural Killer	Inverse variance weighted	6	0.0300824	1.21878	1.01925	1.45737	0.527938	0.648457	0.79772	119.837
	MR Egger	6	0.75934	1.08601	0.663331	1.77802	0.418529		0.951221
	Weighted median	6	0.0950667	1.20144	0.968541	1.49033			0.574756
	Weighted mode	6	0.17349	1.19133	0.959619	1.479			0.662492
Natural Killer T %lymphocyte	Inverse variance weighted	7	0.045548	1.27624	1.00484	1.62094	0.712848	0.430725	0.79772	55.4288
	MR Egger	7	0.149748	1.5505	0.93531	2.57032	0.700247		0.909897
	Weighted median	7	0.13207	1.28945	0.926224	1.79513			0.574756
	Weighted mode	7	0.13366	1.42751	0.954615	2.13467			0.662492
SSC-A on CD4+ T cell	Inverse variance weighted	4	0.0214439	0.712022	0.533084	0.951022	0.668603	0.404061	0.79772	57.1084
	MR Egger	4	0.362283	0.0392669	0.000173949	8.86401	0.795306		0.909897
	Weighted median	4	0.0454133	0.698499	0.491485	0.992709			0.502371
	Weighted mode	4	0.116613	0.68449	0.487308	0.96146			0.662492
Terminally Differentiated CD4+ T cell %CD4+ T cell	Inverse variance weighted	4	0.0272145	0.745343	0.57421	0.967478	0.574166	0.376042	0.79772	69.6918
	MR Egger	4	0.849507	1.07912	0.53949	2.15853	0.698907		0.96544
	Weighted median	4	0.0442846	0.73034	0.537696	0.992004			0.502371
	Weighted mode	4	0.128882	0.717037	0.524181	0.980848			0.662492
Terminally Differentiated CD4+ T cell Absolute Count	Inverse variance weighted	2	9.831e-05	0.441145	0.292226	0.665953	0.83376	-	0.0441412	51.9392
